# Supplementary material for: Evaluation of the Accuracy of 3D Printed Patient-Specific Brain Biopsy Guide Using 3D Volume Rendering Technique in Canine Cadavers
Source: Animals (Basel). 2024 Nov 4;14(21):3163. doi: 10.3390/ani14213163 (PMC11545512; doi:10.3390/ani14213163)
Supplement: Supplementary file 1 [file animals-14-03163-s001.zip]

Archive with 1 entries (1 files):
- animals-3288483-supplementary.mp4
